# Supplementary material for: A Convenient Fluorogenic Detection Strategy for Phosphorothioate Modification of DNA Through Photocatalytic Oligonucleotide-Templated Reaction
Source: Biomolecules. 2025 May 23;15(6):752. doi: 10.3390/biom15060752 (PMC12191357; doi:10.3390/biom15060752)
Supplement: Supplementary file 1 [file biomolecules-15-00752-s001.zip]

Archive with 1 entries (1 files):
- biomolecules-3470471-supplementary.pdf
